# Supplementary material for: Age-related changes in the local milieu of inflamed tissues cause aberrant neutrophil trafficking and subsequent remote organ damage
Source: Immunity. 2021 Jul 13;54(7):1494–1510.e7. doi: 10.1016/j.immuni.2021.04.025 (PMC8284598; doi:10.1016/j.immuni.2021.04.025)
Supplement: Table S1 (related to Figure 1): Functional, stromal and vascular features of IL-1β-stimulated cremaster muscles of irradiated (chimeric), as compared to non-irradiated, aged mice. — Aged chimeric and non-chimeric mice were treated i.s. with IL-1β and cremaster muscles were labeled with AF555-anti-CD31 mAb. aNeutrophil migration responses in 300 μm sections of cremasteric post-capillary venules as analyzed by brightfield or confocal IVM (n = 3–8 mice/group). bStromal and vascular parameters were analyzed and quantified by confocal microscopy post staining of tissues with AF647-ACKR1, AF647-CXCL1, or AF532-Avidin (n = 5–8 mice/group). Details of the quantification methods are outlined in relevant Method sections below. TEM: Transendothelial cell migration; rTEM: Reverse TEM; EC: Endothelial cell. [file mmc2.xlsx]

## Sheet: Feuil1
	Table S1 (related to Figure 1): Functional, stromal and vascular features of IL-1β-stimulated cremaster muscles of irradiated (chimeric), as compared to non-irradiated, aged mice.
	Parameters quantified	Non-Chimeric	Chimeric	p-value
	Neutrophil migration responsesa
	Leukocyte extravasation (number within 50µm of a 100µm vessel segment ± SEM)	7.68 ±0.856	7.491 ±1.023	0.8891
	Neutrophil TEM per imaging period (number ± SEM)	11.80 ±2.634	12.67 ±1.453	0.8211
	Neutrophil rTEM per imaging period (% of TEM ± SEM)	20.4 ±8.183	16.6 ±5.030	0.7526
	Stromal and vascular parametersb
	Mast cell numbers (per mm3 ± SEM)	4,556 ±1,355	3,711 ±527.3	0.5111
	Mast cell CXCL1 expression (MFI ± SEM)	33.92 ±6.900	33.14 ±6.451	>0.9999
	Vascular density (% coverage ± SEM)	11.90 ±2.302	10.97 ±1.160	0.9433
	Venular EC CD31 expression (MFI ± SEM)	30.59 ±8.884	33.49 ±9.052	>0.9999
	Venular EC ACKR1 expression (MFI ± SEM)	14.35 ±3.149	16.63 ±5.692	>0.9999
	Venular EC CXCL1 expression (MFI ± SEM)	26.25 ±6.449	25.04 ±5.352	0.8413
